# Supplementary material for: MPIC: Molecular Prognostic Indicators in Cirrhosis Database for Clinical Context-Specific in Silico Prognostic Biomarker Validation
Source: Front Genet. 2019 Sep 18;10:830. doi: 10.3389/fgene.2019.00830 (PMC6759478; doi:10.3389/fgene.2019.00830)
Supplement: Supplementary file 1 [file Table_1.xlsx]

## Sheet: Supp_tab1
Supplementary table 1. Meta-data of MPIC datasets.
Dataset ID	Dataset name	No patients	Male gender n	Male gender %	Disease	Major etiology	HCV	HBV	Alc	NAFLD	Major patient race ethnicity	Asian	Black	Caucasian	Hispanic	Geographic area	Country	Sample type	Sample storage	Study design	Enrollment setting	Clinical outcome	Type of clinical outcome	Time scale	Median follow up time	IQR follow up time	Event percent	power HR2	power HR3	power HR4	power HR5	Public database	Public dataset ID	Assay platform ID	Assay type	No molecular features	Reference	PMID	User agreement*
mpic0001	HOSHIDA08_n82_HCC_LIVER_EARLY_REC_2YR	82	64	0.78	HCC	HCV; HBV	60	17	NA	NA	Asian	82	0	0	0	East Asia	Japan	Liver tissue	FFPE	Retrospective cohort	Hospital-based	Early tumor recurrence (within 2 years)	time-to-event	Year	2.9	1.1-6.2	0.43	0.429472	0.806433	0.945701	0.985307	NCBI Gene Expression Omnibus (GEO)	GSE10140	GPL5474	mRNA expression; genome-wide	6100	Hoshida N Engl J Med. 2008359(19):1995-2004	18923165	Cite original publication
mpic0002	HOSHIDA08_n82_HCC_LIVER_LATE_REC_2YR	82	64	0.78	HCC	HCV; HBV	60	17	NA	NA	Asian	82	0	0	0	East Asia	Japan	Liver tissue	FFPE	Retrospective cohort	Hospital-based	Late tumor recurrence (later than 2 years)	time-to-event	Year	2.9	1.1-6.2	0.37	0.379524	0.745484	0.910929	0.969859	NCBI Gene Expression Omnibus (GEO)	GSE10140	GPL5474	mRNA expression; genome-wide	6100	Hoshida N Engl J Med. 2008359(19):1995-2004	18923165	Cite original publication
mpic0003	HOSHIDA08_n82_HCC_LIVER_REC	82	64	0.78	HCC	HCV; HBV	60	17	NA	NA	Asian	82	0	0	0	East Asia	Japan	Liver tissue	FFPE	Retrospective cohort	Hospital-based	Overall tumor recurrence	time-to-event	Year	2.9	1.1-6.2	0.79	0.675717	0.969179	0.997957	0.999868	NCBI Gene Expression Omnibus (GEO)	GSE10140	GPL5474	mRNA expression; genome-wide	6100	Hoshida N Engl J Med. 2008359(19):1995-2004	18923165	Cite original publication
mpic0004	HOSHIDA08_n82_HCC_LIVER_OVERALL_DEATH	82	64	0.78	HCC	HCV; HBV	60	17	NA	NA	Asian	82	0	0	0	East Asia	Japan	Liver tissue	FFPE	Retrospective cohort	Hospital-based	Overall death	time-to-event	Year	7.8	3.8-10	0.39	0.396415	0.767377	0.924312	0.97621	NCBI Gene Expression Omnibus (GEO)	GSE10140	GPL5474	mRNA expression; genome-wide	6100	Hoshida N Engl J Med. 2008359(19):1995-2004	18923165	Cite original publication
mpic0005	HOSHIDA08_n60_HCC_HCV_LIVER_EARLY_REC_2YR	60	45	0.75	HCC	HCV	60	0	0	0	Asian	60	0	0	0	East Asia	Japan	Liver tissue	FFPE	Retrospective cohort	Hospital-based	Early recurrence (within 2 years)	time-to-event	Year	2.7	1.1-5.7	0.45	0.344437	0.695644	0.876812	0.951671	NCBI Gene Expression Omnibus (GEO)	GSE10140	GPL5474	mRNA expression; genome-wide	6100	Hoshida N Engl J Med. 2008359(19):1995-2004	18923165	Cite original publication
mpic0006	HOSHIDA08_n60_HCC_HCV_LIVER_LATE_REC_2YR	60	45	0.75	HCC	HCV	60	0	0	0	Asian	60	0	0	0	East Asia	Japan	Liver tissue	FFPE	Retrospective cohort	Hospital-based	Late recurrence (later than 2 years)	time-to-event	Year	2.7	1.1-5.7	0.37	0.292605	0.610816	0.807407	0.907189	NCBI Gene Expression Omnibus (GEO)	GSE10140	GPL5474	mRNA expression; genome-wide	6100	Hoshida N Engl J Med. 2008359(19):1995-2004	18923165	Cite original publication
mpic0007	HOSHIDA08_n60_HCC_HCV_LIVER_REC	60	45	0.75	HCC	HCV	60	0	0	0	Asian	60	0	0	0	East Asia	Japan	Liver tissue	FFPE	Retrospective cohort	Hospital-based	Overall tumor recurrence	time-to-event	Year	2.7	1.1-5.7	0.82	0.557767	0.915716	0.987794	0.998296	NCBI Gene Expression Omnibus (GEO)	GSE10140	GPL5474	mRNA expression; genome-wide	6100	Hoshida N Engl J Med. 2008359(19):1995-2004	18923165	Cite original publication
mpic0008	HOSHIDA08_n60_HCC_HCV_LIVER_DEATH	60	45	0.75	HCC	HCV	60	0	0	0	Asian	60	0	0	0	East Asia	Japan	Liver tissue	FFPE	Retrospective cohort	Hospital-based	Overall death	time-to-event	Year	7.1	6.2-9.6	0.4	0.312217	0.644512	0.836657	0.92705	NCBI Gene Expression Omnibus (GEO)	GSE10140	GPL5474	mRNA expression; genome-wide	6100	Hoshida N Engl J Med. 2008359(19):1995-2004	18923165	Cite original publication
mpic0009	HOSHIDA08_n80_HCC_TUMOR_EARLY_REC_2YR	80	60	0.75	HCC	HCV; HBV	58	19	NA	NA	Asian	80	0	0	0	East Asia	Japan	Tumor tissue	FFPE	Retrospective cohort	Hospital-based	Early recurrence (within 2 years)	time-to-event	Year	2.8	1.2-6.5	0.43	0.420901	0.796777	0.940713	0.983311	NCBI Gene Expression Omnibus (GEO)	GSE10141	GPL5474	mRNA expression; genome-wide	6100	Hoshida N Engl J Med. 2008359(19):1995-2004	18923165	Cite original publication
mpic0010	HOSHIDA08_n80_HCC_TUMOR_LATE_REC_2YR	80	60	0.75	HCC	HCV; HBV	58	19	NA	NA	Asian	80	0	0	0	East Asia	Japan	Tumor tissue	FFPE	Retrospective cohort	Hospital-based	Late recurrence (later than 2 years)	time-to-event	Year	2.8	1.2-6.5	0.4	0.396619	0.767633	0.924463	0.976279	NCBI Gene Expression Omnibus (GEO)	GSE10141	GPL5474	mRNA expression; genome-wide	6100	Hoshida N Engl J Med. 2008359(19):1995-2004	18923165	Cite original publication
mpic0011	HOSHIDA08_n80_HCC_TUMOR_REC	80	60	0.75	HCC	HCV; HBV	58	19	NA	NA	Asian	80	0	0	0	East Asia	Japan	Tumor tissue	FFPE	Retrospective cohort	Hospital-based	Overall tumor recurrence	time-to-event	Year	2.8	1.2-6.5	0.83	0.686437	0.972345	0.998313	0.9999	NCBI Gene Expression Omnibus (GEO)	GSE10141	GPL5474	mRNA expression; genome-wide	6100	Hoshida N Engl J Med. 2008359(19):1995-2004	18923165	Cite original publication
mpic0012	HOSHIDA08_n80_HCC_TUMOR_DEATH	80	60	0.75	HCC	HCV; HBV	58	19	NA	NA	Asian	80	0	0	0	East Asia	Japan	Tumor tissue	FFPE	Retrospective cohort	Hospital-based	Overall death	time-to-event	Year	7.1	3.7-9.6	0.4	0.396619	0.767633	0.924463	0.976279	NCBI Gene Expression Omnibus (GEO)	GSE10141	GPL5474	mRNA expression; genome-wide	6100	Hoshida N Engl J Med. 2008359(19):1995-2004	18923165	Cite original publication
mpic0013	HOSHIDA08_n58_HCC_HCV_TUMOR_EARLY_REC_2YR	58	42	0.72	HCC	HCV	58	0	0	0	Asian	58	0	0	0	East Asia	Japan	Tumor tissue	FFPE	Retrospective cohort	Hospital-based	Early recurrence (within 2 years)	time-to-event	Year	2.8	1.2-6.1	0.42	0.316115	0.650977	0.842017	0.930521	NCBI Gene Expression Omnibus (GEO)	GSE10141	GPL5474	mRNA expression; genome-wide	6100	Hoshida N Engl J Med. 2008359(19):1995-2004	18923165	Cite original publication
mpic0014	HOSHIDA08_n58_HCC_HCV_TUMOR_LATE_REC_2YR	58	42	0.72	HCC	HCV	58	0	0	0	Asian	58	0	0	0	East Asia	Japan	Tumor tissue	FFPE	Retrospective cohort	Hospital-based	Late recurrence (later than 2 years)	time-to-event	Year	2.8	1.2-6.1	0.41	0.30983	0.640516	0.833303	0.924852	NCBI Gene Expression Omnibus (GEO)	GSE10141	GPL5474	mRNA expression; genome-wide	6100	Hoshida N Engl J Med. 2008359(19):1995-2004	18923165	Cite original publication
mpic0015	HOSHIDA08_n58_HCC_HCV_TUMOR_REC	58	42	0.72	HCC	HCV	58	0	0	0	Asian	58	0	0	0	East Asia	Japan	Tumor tissue	FFPE	Retrospective cohort	Hospital-based	Overall tumor recurrence	time-to-event	Year	2.8	1.2-6.1	0.83	0.548752	0.909987	0.986272	0.997982	NCBI Gene Expression Omnibus (GEO)	GSE10141	GPL5474	mRNA expression; genome-wide	6100	Hoshida N Engl J Med. 2008359(19):1995-2004	18923165	Cite original publication
mpic0016	HOSHIDA08_n58_HCC_HCV_TUMOR_DEATH	58	42	0.72	HCC	HCV	58	0	0	0	Asian	58	0	0	0	East Asia	Japan	Tumor tissue	FFPE	Retrospective cohort	Hospital-based	Overall death	time-to-event	Year	8	4.4-9.8	0.38	0.290852	0.60771	0.804601	0.905205	NCBI Gene Expression Omnibus (GEO)	GSE10141	GPL5474	mRNA expression; genome-wide	6100	Hoshida N Engl J Med. 2008359(19):1995-2004	18923165	Cite original publication
mpic0017	HOSHIDA13_n216_CIRRHOSIS_LIVER_CHILD	216	116	0.54	Cirrhosis	HCV	216	0	0	0	Caucasian	0	0	216	0	West Europe	Italy	Liver tissue	FFPE	Prospective-retrospective cohort	Hospital-based	Child-Pugh class progression	time-to-event	Year	9.8	6.9-11.1	0.31	0.690076	0.973367	0.998422	0.999909	NCBI Gene Expression Omnibus (GEO)	GSE15654	GPL8432	mRNA expression; genome-wide	18401	Hoshida Gastroenterology. 2013144(5):1024-30	23333348	Cite original publication
mpic0018	HOSHIDA13_n216_CIRRHOSIS_LIVER_DECOMP	216	116	0.54	Cirrhosis	HCV	216	0	0	0	Caucasian	0	0	216	0	West Europe	Italy	Liver tissue	FFPE	Prospective-retrospective cohort	Hospital-based	Hepatic decompensation	time-to-event	Year	8.6	5.7-11.0	0.34	0.729785	0.98286	0.999274	0.99997	NCBI Gene Expression Omnibus (GEO)	GSE15654	GPL8432	mRNA expression; genome-wide	18401	Hoshida Gastroenterology. 2013144(5):1024-30	23333348	Cite original publication
mpic0019	HOSHIDA13_n216_CIRRHOSIS_LIVER_HCC	216	116	0.54	Cirrhosis	HCV	216	0	0	0	Caucasian	0	0	216	0	West Europe	Italy	Liver tissue	FFPE	Prospective-retrospective cohort	Hospital-based	HCC development	time-to-event	Year	8.8	5.3-11.0	0.3	0.675851	0.96922	0.997962	0.999869	NCBI Gene Expression Omnibus (GEO)	GSE15654	GPL8432	mRNA expression; genome-wide	18401	Hoshida Gastroenterology. 2013144(5):1024-30	23333348	Cite original publication
mpic0020	HOSHIDA13_n216_CIRRHOSIS_LIVER_DEATH	216	116	0.54	Cirrhosis	HCV	216	0	0	0	Caucasian	0	0	216	0	West Europe	Italy	Liver tissue	FFPE	Prospective-retrospective cohort	Hospital-based	Overall death	time-to-event	Year	9.8	6.9-11.1	0.31	0.690076	0.973367	0.998422	0.999909	NCBI Gene Expression Omnibus (GEO)	GSE15654	GPL8432	mRNA expression; genome-wide	18401	Hoshida Gastroenterology. 2013144(5):1024-30	23333348	Cite original publication
mpic0021	KING15_n145_CIRRHOSIS_LIVER_DECOMPENSATION	145	107	0.74	Cirrhosis	HCV	145	0	0	0	Caucasian	0	8	123	10	North America	USA	Liver tissue	FFPE	Retrospective cohort	Hospital-based	Hepatic decompensation	time-to-event	Year	7.3	5.4-9.9	0.31	0.520866	0.890547	0.98052	0.99666	NCBI Gene Expression Omnibus (GEO)	GSE54100	GPL17230	mRNA expression; focused panel	262	King Gut. 201564(8):1296-302	25143343	Contact corresponding author of original publication for permission
mpic0022	KING15_n145_CIRRHOSIS_LIVER_DEATH	145	107	0.74	Cirrhosis	HCV	145	0	0	0	Caucasian	0	8	123	10	North America	USA	Liver tissue	FFPE	Retrospective cohort	Hospital-based	Overall death	time-to-event	Year	7.6	5.8-10.3	0.34	0.558611	0.916238	0.987929	0.998323	NCBI Gene Expression Omnibus (GEO)	GSE54100	GPL17230	mRNA expression; focused panel	262	King Gut. 201564(8):1296-302	25143343	Contact corresponding author of original publication for permission
mpic0023	KING15_n137_CIRRHOSIS_LIVER_LIVER_DEATH	137	104	0.76	Cirrhosis	HCV	137	0	0	0	Caucasian	0	7	116	10	North America	USA	Liver tissue	FFPE	Retrospective cohort	Hospital-based	Liver-related death	time-to-event	Year	8	6.3-11.1	0.23	0.391598	0.76127	0.920679	0.974533	NCBI Gene Expression Omnibus (GEO)	GSE54100	GPL17230	mRNA expression; focused panel	262	King Gut. 201564(8):1296-302	25143343	Contact corresponding author of original publication for permission
mpic0024	KING15_n145_CIRRHOSIS_LIVER_HCC	145	107	0.74	Cirrhosis	HCV	145	0	0	0	Caucasian	0	8	123	10	North America	USA	Liver tissue	FFPE	Retrospective cohort	Hospital-based	All liver-related adverse events	time-to-event	Year	8	6.3-11.1	0.15	0.287673	0.602033	0.799425	0.901508	NCBI Gene Expression Omnibus (GEO)	GSE54100	GPL17230	mRNA expression; focused panel	262	King Gut. 201564(8):1296-302	25143343	Contact corresponding author of original publication for permission
mpic0025	NAKAGAWA16_n263_HCC_LIVER_REC	263	219	0.83	HCC	HBV; HCV; NAFLD; alcohol	67	79	51	66	Asian	263	0	0	0	East Asia	Japan	Liver tissue	FFPE	Retrospective cohort	Hospital-based	Overall tumor recurrence	time-to-event	Year	2.1	1.0-4.5	0.63	0.971511	0.999984	1	1	NCBI Gene Expression Omnibus (GEO)	GSE70297	GPL19589	mRNA expression; focused panel	36	Nakagawa Cancer Cell. 201630(6):879-890	27960085	Cite original publication
mpic0026	NAKAGAWA16_n263_HCC_LIVER_DEATH	263	219	0.83	HCC	HBV; HCV; NAFLD; alcohol	67	79	51	66	Asian	263	0	0	0	East Asia	Japan	Liver tissue	FFPE	Retrospective cohort	Hospital-based	Overall death	time-to-event	Year	4.7	2.6-7.0	0.38	0.850958	0.997411	0.999973	1	NCBI Gene Expression Omnibus (GEO)	GSE70297	GPL19589	mRNA expression; focused panel	36	Nakagawa Cancer Cell. 201630(6):879-890	27960085	Cite original publication
mpic0027	NAKAGAWA16_n79_HCC_HBV_LIVER_REC	79	69	0.87	HCC	HBV	0	79	0	0	Asian	79	0	0	0	East Asia	Japan	Liver tissue	FFPE	Retrospective cohort	Hospital-based	Overall tumor recurrence	time-to-event	Year	3.3	1.3-6.2	0.65	0.575666	0.926323	0.990399	0.998793	NCBI Gene Expression Omnibus (GEO)	GSE70297	GPL19589	mRNA expression; focused panel	36	Nakagawa Cancer Cell. 201630(6):879-890	27960085	Cite original publication
mpic0028	NAKAGAWA16_n79_HCC_HBV_LIVER_DEATH	79	69	0.87	HCC	HBV	0	79	0	0	Asian	79	0	0	0	East Asia	Japan	Liver tissue	FFPE	Retrospective cohort	Hospital-based	Overall death	time-to-event	Year	5.9	4.3-9.1	0.32	0.32604	0.667087	0.855021	0.93871	NCBI Gene Expression Omnibus (GEO)	GSE70297	GPL19589	mRNA expression; focused panel	36	Nakagawa Cancer Cell. 201630(6):879-890	27960085	Cite original publication
mpic0029	NAKAGAWA16_n67_HCC_HCV_LIVER_REC	67	49	0.73	HCC	HCV	67	0	0	0	Asian	67	0	0	0	East Asia	Japan	Liver tissue	FFPE	Retrospective cohort	Hospital-based	Overall tumor recurrence	time-to-event	Year	1.7	1.1-4.1	0.81	0.599141	0.93877	0.993096	0.999248	NCBI Gene Expression Omnibus (GEO)	GSE70297	GPL19589	mRNA expression; focused panel	36	Nakagawa Cancer Cell. 201630(6):879-890	27960085	Cite original publication
mpic0030	NAKAGAWA16_n67_HCC_HCV_LIVER_DEATH	67	49	0.73	HCC	HCV	67	0	0	0	Asian	67	0	0	0	East Asia	Japan	Liver tissue	FFPE	Retrospective cohort	Hospital-based	Overall death	time-to-event	Year	5.4	3.1-8.0	0.72	0.549607	0.910542	0.986423	0.998014	NCBI Gene Expression Omnibus (GEO)	GSE70297	GPL19589	mRNA expression; focused panel	36	Nakagawa Cancer Cell. 201630(6):879-890	27960085	Cite original publication
mpic0031	NAKAGAWA16_n66_HCC_NAFLD_LIVER_REC	66	50	0.76	HCC	NAFLD	0	0	0	66	Asian	66	0	0	0	East Asia	Japan	Liver tissue	FFPE	Retrospective cohort	Hospital-based	Overall tumor recurrence	time-to-event	Year	1.7	0.6-3.6	0.55	0.439741	0.81758	0.951211	0.987418	NCBI Gene Expression Omnibus (GEO)	GSE70297	GPL19589	mRNA expression; focused panel	36	Nakagawa Cancer Cell. 201630(6):879-890	27960085	Cite original publication
mpic0032	NAKAGAWA16_n66_HCC_NAFLD_LIVER_DEATH	66	50	0.76	HCC	NAFLD	0	0	0	66	Asian	66	0	0	0	East Asia	Japan	Liver tissue	FFPE	Retrospective cohort	Hospital-based	Overall death	time-to-event	Year	3.4	1.5-5.0	0.19	0.184831	0.391514	0.565823	0.694243	NCBI Gene Expression Omnibus (GEO)	GSE70297	GPL19589	mRNA expression; focused panel	36	Nakagawa Cancer Cell. 201630(6):879-890	27960085	Cite original publication
mpic0033	NAKAGAWA16_n52_HCC_NASH_LIVER_REC	52	38	0.73	HCC	NASH	0	0	0	52	Asian	52	0	0	0	East Asia	Japan	Liver tissue	FFPE	Retrospective cohort	Hospital-based	Overall tumor recurrence	time-to-event	Year	1.9	0.6-3.8	0.6	0.38841	0.757169	0.918195	0.973366	NCBI Gene Expression Omnibus (GEO)	GSE70297	GPL19589	mRNA expression; focused panel	36	Nakagawa Cancer Cell. 201630(6):879-890	27960085	Cite original publication
mpic0034	NAKAGAWA16_n52_HCC_NASH_LIVER_DEATH	52	38	0.73	HCC	NASH	0	0	0	52	Asian	52	0	0	0	East Asia	Japan	Liver tissue	FFPE	Retrospective cohort	Hospital-based	Overall death	time-to-event	Year	3.5	2.2-5.3	0.15	0.130992	0.263899	0.38841	0.494571	NCBI Gene Expression Omnibus (GEO)	GSE70297	GPL19589	mRNA expression; focused panel	36	Nakagawa Cancer Cell. 201630(6):879-890	27960085	Cite original publication
mpic0035	NAKAGAWA16_n51_HCC_ALCOHOL_LIVER_REC	51	51	1	HCC	Alcohol	0	0	51	0	Asian	51	0	0	0	East Asia	Japan	Liver tissue	FFPE	Retrospective cohort	Hospital-based	Overall tumor recurrence	time-to-event	Year	2	1.3-3.5	0.49	0.322917	0.662072	0.851028	0.93623	NCBI Gene Expression Omnibus (GEO)	GSE70297	GPL19589	mRNA expression; focused panel	36	Nakagawa Cancer Cell. 201630(6):879-890	27960085	Cite original publication
mpic0036	NAKAGAWA16_n51_HCC_ALCOHOL_LIVER_DEATH	51	51	1	HCC	Alcohol	0	0	51	0	Asian	51	0	0	0	East Asia	Japan	Liver tissue	FFPE	Retrospective cohort	Hospital-based	Overall death	time-to-event	Year	3	2.3-5.7	0.29	0.210212	0.448094	0.636302	0.764294	NCBI Gene Expression Omnibus (GEO)	GSE70297	GPL19589	mRNA expression; focused panel	36	Nakagawa Cancer Cell. 201630(6):879-890	27960085	Cite original publication
mpic0037	ROESSLER10_n199_HCC_LIVER_EARLY_REC_2YR	199	175	0.88	HCC	HBV	0	199	0	0	Asian	199	0	0	0	East Asia	China	Liver tissue	Frozen	Retrospective cohort	Hospital-based	Early tumor recurrence (within 2 years)	time-to-event	Year	2.7	0.9-4.6	0.38	0.742173	0.985253	0.999443	0.999979	NCBI Gene Expression Omnibus (GEO)	GSE14520	GPL3921	mRNA expression; genome-wide	13211	Roessler Cancer Res. 201070(24):10202-12	22202459	Contact corresponding author of original publication for permission
mpic0038	ROESSLER10_n199_HCC_LIVER_LATE_REC_2YR	199	175	0.88	HCC	HBV	0	199	0	0	Asian	199	0	0	0	East Asia	China	Liver tissue	Frozen	Retrospective cohort	Hospital-based	Late tumor recurrence (later than 2 years)	time-to-event	Year	2.7	0.9-4.6	0.17	0.415182	0.790153	0.937177	0.981848	NCBI Gene Expression Omnibus (GEO)	GSE14520	GPL3921	mRNA expression; genome-wide	13211	Roessler Cancer Res. 201070(24):10202-12	22202459	Contact corresponding author of original publication for permission
mpic0039	ROESSLER10_n199_HCC_LIVER_REC	199	175	0.88	HCC	HBV	0	199	0	0	Asian	199	0	0	0	East Asia	China	Liver tissue	Frozen	Retrospective cohort	Hospital-based	Overall tumor recurrence	time-to-event	Year	2.7	0.9-4.6	0.55	0.881013	0.998723	0.999992	1	NCBI Gene Expression Omnibus (GEO)	GSE14520	GPL3921	mRNA expression; genome-wide	13211	Roessler Cancer Res. 201070(24):10202-12	22202459	Contact corresponding author of original publication for permission
mpic0040	ROESSLER10_n199_HCC_LIVER_DEATH	199	175	0.88	HCC	HBV	0	199	0	0	Asian	199	0	0	0	East Asia	China	Liver tissue	Frozen	Retrospective cohort	Hospital-based	Overall death	time-to-event	Year	4.4	1.5-4.8	0.38	0.742173	0.985253	0.999443	0.999979	NCBI Gene Expression Omnibus (GEO)	GSE14520	GPL3921	mRNA expression; genome-wide	13211	Roessler Cancer Res. 201070(24):10202-12	22202459	Contact corresponding author of original publication for permission
mpic0041	BOYAULT07_n39_HCC_TUMOR_DEATH	39	31	0.79	HCC	HBV; HCV; alcohol	NA	NA	NA	NA	Caucasian	0	0	39	0	Europe	France	Tumor tissue	Frozen	Retrospective cohort	Hospital-based	Overall death	time-to-event	Year	2.9	1.4-5.0	0.49	0.258526	0.547606	0.74671	0.861385	EMBL EBI ArrayExpress	E-TABM-36	A-AFFY-33	mRNA expression; genome-wide	13211	Boyault Hepatology. 2007 Jan45(1):42-52.	17187432	Contact corresponding author of original publication for permission
mpic0042	BOYAULT07_n39_HCC_TUMOR_PROGRESSION_FREE_SURVIVAL	39	31	0.79	HCC	HBV; HCV; alcohol	NA	NA	NA	NA	Caucasian	0	0	39	0	Europe	France	Tumor tissue	Frozen	Retrospective cohort	Hospital-based	Progression free survival	time-to-event	Year	1.8	0.9-3.9	0.67	0.335158	0.681452	0.866184	0.945472	EMBL EBI ArrayExpress	E-TABM-36	A-AFFY-33	mRNA expression; genome-wide	13211	Boyault Hepatology. 2007 Jan45(1):42-52.	17187432	Contact corresponding author of original publication for permission
mpic0043	BOYAULT07_n11_HCC_HBV_TUMOR_DEATH	11	6	0.55	HCC	HBV	0	11	0	0	Caucasian	0	0	11	0	Europe	France	Tumor tissue	Frozen	Retrospective cohort	Hospital-based	Overall death	time-to-event	Year	2.9	1.3-4.9	0.55	0.110908	0.214803	0.314384	0.402919	EMBL EBI ArrayExpress	E-TABM-36	A-AFFY-33	mRNA expression; genome-wide	13211	Boyault Hepatology. 2007 Jan45(1):42-52.	17187432	Contact corresponding author of original publication for permission
mpic0044	BOYAULT07_n11_HCC_HBV_TUMOR_PROGRESSION_FREE_SURVIVAL	11	6	0.55	HCC	HBV	0	11	0	0	Caucasian	0	0	11	0	Europe	France	Tumor tissue	Frozen	Retrospective cohort	Hospital-based	Progression free survival	time-to-event	Year	1.2	0.8-3.7	0.64	0.122293	0.242665	0.356723	0.455863	EMBL EBI ArrayExpress	E-TABM-36	A-AFFY-33	mRNA expression; genome-wide	13211	Boyault Hepatology. 2007 Jan45(1):42-52.	17187432	Contact corresponding author of original publication for permission
mpic0045	TREPO18_n71_SEVERE_ALCOHOLIC_HEPATITIS_DEATH	71	44	0.62	Severe alcoholic hepatitis	Alcohol	0	0	71	0	Caucasian	0	0	71	0	Europe	Belgium	Liver tissue	FFPE	Retrospective cohort	Hospital-based	Ovreall death	time-to-event	Month	3.8	0.9-15.9	0.56	0.473129	0.850753	0.966011	0.992542	NCBI Gene Expression Omnibus (GEO)	GSE94417	GPL13667	mRNA expression; genome-wide	20013	Trepo Gastroenterology. 2018 Mar154(4):965-975	29158192	Cite original publication
mpic0046	TREPO18_n71_SEVERE_ALCOHOLIC_HEPATITIS_LT	71	44	0.62	Severe alcoholic hepatitis	Alcohol	0	0	71	0	Caucasian	0	0	71	0	Europe	Belgium	Liver tissue	FFPE	Retrospective cohort	Hospital-based	Liver transplantation	time-to-event	Month	3.8	0.9-15.9	0.11	0.131106	0.264178	0.388822	0.495069	NCBI Gene Expression Omnibus (GEO)	GSE94417	GPL13667	mRNA expression; genome-wide	20013	Trepo Gastroenterology. 2018 Mar154(4):965-975	29158192	Cite original publication
mpic0047	TREPO18_n71_SEVERE_ALCOHOLIC_HEPATITIS_DEATH_LT_COMPOSITE	71	44	0.62	Severe alcoholic hepatitis	Alcohol	0	0	71	0	Caucasian	0	0	71	0	Europe	Belgium	Liver tissue	FFPE	Retrospective cohort	Hospital-based	Composite outcome (death; LT)	time-to-event	Month	3.8	0.9-15.9	0.67	0.543852	0.906762	0.98538	0.997791	NCBI Gene Expression Omnibus (GEO)	GSE94417	GPL13667	mRNA expression; genome-wide	20013	Trepo Gastroenterology. 2018 Mar154(4):965-975	29158192	Cite original publication
mpic0048	TREPO18_n71_SEVERE_ALCOHOLIC_HEPATITIS_DEATH_MAX_FOLLOWUP_180days	71	44	0.62	Severe alcoholic hepatitis	Alcohol	0	0	71	0	Caucasian	0	0	71	0	Europe	Belgium	Liver tissue	FFPE	Retrospective cohort	Hospital-based	Ovreall death	time-to-event	Month	3.8	0.9-6.0	0.46	0.403349	0.77598	0.929299	0.978452	NCBI Gene Expression Omnibus (GEO)	GSE94417	GPL13667	mRNA expression; genome-wide	20013	Trepo Gastroenterology. 2018 Mar154(4):965-975	29158192	Cite original publication
mpic0049	TREPO18_n71_SEVERE_ALCOHOLIC_HEPATITIS_LT_MAX_FOLLOWUP_180days	71	44	0.62	Severe alcoholic hepatitis	Alcohol	0	0	71	0	Caucasian	0	0	71	0	Europe	Belgium	Liver tissue	FFPE	Retrospective cohort	Hospital-based	Liver transplantation	time-to-event	Month	3.8	0.9-6.0	0.07	0.098379	0.184211	0.267062	0.342256	NCBI Gene Expression Omnibus (GEO)	GSE94417	GPL13667	mRNA expression; genome-wide	20013	Trepo Gastroenterology. 2018 Mar154(4):965-975	29158192	Cite original publication
mpic0050	TREPO18_n71_SEVERE_ALCOHOLIC_HEPATITIS_DEATH_LT_COMPOSE_MAX_FOLLOWUP_180days	71	44	0.62	Severe alcoholic hepatitis	Alcohol	0	0	71	0	Caucasian	0	0	71	0	Europe	Belgium	Liver tissue	FFPE	Retrospective cohort	Hospital-based	Composite outcome (death; LT)	time-to-event	Month	3.8	0.9-6.0	0.53	0.452718	0.831023	0.957499	0.989696	NCBI Gene Expression Omnibus (GEO)	GSE94417	GPL13667	mRNA expression; genome-wide	20013	Trepo Gastroenterology. 2018 Mar154(4):965-975	29158192	Cite original publication
mpic0051	TREPO18_n38_SEVERE_ALCOHOLIC_HEPATITIS_BELGUIM_DEATH	38	20	0.53	Severe alcoholic hepatitis	Alcohol	0	0	38	0	Caucasian	0	0	38	0	Europe	Belgium	Liver tissue	FFPE	Retrospective cohort	Hospital-based	Ovreall death	time-to-event	Month	6	1.7-10.0	0.42	0.223359	0.47628	0.669367	0.795081	NCBI Gene Expression Omnibus (GEO)	GSE94417	GPL13667	mRNA expression; genome-wide	20013	Trepo Gastroenterology. 2018 Mar154(4):965-975	29158192	Cite original publication
mpic0052	TREPO18_n38_SEVERE_ALCOHOLIC_HEPATITIS_BELGUIM_DEATH_MAX_FOLLOWUP_180days	38	20	0.53	Severe alcoholic hepatitis	Alcohol	0	0	38	0	Caucasian	0	0	38	0	Europe	Belgium	Liver tissue	FFPE	Retrospective cohort	Hospital-based	Ovreall death	time-to-event	Month	6	1.7-6.0	0.39	0.210549	0.448828	0.63718	0.76513	NCBI Gene Expression Omnibus (GEO)	GSE94417	GPL13667	mRNA expression; genome-wide	20013	Trepo Gastroenterology. 2018 Mar154(4):965-975	29158192	Cite original publication
mpic0053	TREPO18_n10_SEVERE_ALCOHOLIC_HEPATITIS_SWITZERLAND_DEATH	10	5	0.5	Severe alcoholic hepatitis	Alcohol	0	0	10	0	Caucasian	0	0	10	0	Europe	Switzerland	Liver tissue	FFPE	Retrospective cohort	Hospital-based	Ovreall death	time-to-event	Month	36.1	9.6-45.5	0.5	0.0987291	0.185063	0.26839	0.343977	NCBI Gene Expression Omnibus (GEO)	GSE94417	GPL13667	mRNA expression; genome-wide	20013	Trepo Gastroenterology. 2018 Mar154(4):965-975	29158192	Contact corresponding author of original publication for permission
mpic0054	TREPO18_n10_SEVERE_ALCOHOLIC_HEPATITIS_SWITZERLAND_LT	10	5	0.5	Severe alcoholic hepatitis	Alcohol	0	0	10	0	Caucasian	0	0	10	0	Europe	Switzerland	Liver tissue	FFPE	Retrospective cohort	Hospital-based	Liver transplantation	time-to-event	Month	36.1	9.6-45.5	0.2	0.0623306	0.0990116	0.133277	0.164932	NCBI Gene Expression Omnibus (GEO)	GSE94417	GPL13667	mRNA expression; genome-wide	20013	Trepo Gastroenterology. 2018 Mar154(4):965-975	29158192	Contact corresponding author of original publication for permission
mpic0055	TREPO18_n10_SEVERE_ALCOHOLIC_HEPATITIS_SWITZERLAND_DEATH_LT_COMPOSITE	10	5	0.5	Severe alcoholic hepatitis	Alcohol	0	0	10	0	Caucasian	0	0	10	0	Europe	Switzerland	Liver tissue	FFPE	Retrospective cohort	Hospital-based	Composite outcome (death; LT)	time-to-event	Month	36.1	9.6-45.5	0.7	0.121835	0.241544	0.355034	0.453778	NCBI Gene Expression Omnibus (GEO)	GSE94417	GPL13667	mRNA expression; genome-wide	20013	Trepo Gastroenterology. 2018 Mar154(4):965-975	29158192	Contact corresponding author of original publication for permission
mpic0056	TREPO18_n20_SEVERE_ALCOHOLIC_HEPATITIS_USA_DEATH	20	8	0.4	Severe alcoholic hepatitis	Alcohol	0	0	20	0	Caucasian	2	0	16	2	North America	USA	Liver tissue	FFPE	Retrospective cohort	Hospital-based	Ovreall death	time-to-event	Month	1.5	0.5-4.8	0.2	0.0869655	0.156598	0.223807	0.285646	NCBI Gene Expression Omnibus (GEO)	GSE94417	GPL13667	mRNA expression; focused panel	120	Trepo Gastroenterology. 2018 Mar154(4):965-975	29158192	Contact corresponding author of original publication for permission
mpic0057	TREPO18_n20_SEVERE_ALCOHOLIC_HEPATITIS_USA_LT	20	8	0.4	Severe alcoholic hepatitis	Alcohol	0	0	20	0	Caucasian	2	0	16	2	North America	USA	Liver tissue	FFPE	Retrospective cohort	Hospital-based	Liver transplantation	time-to-event	Month	1.5	0.5-4.8	0.55	0.167396	0.351156	0.512345	0.637362	NCBI Gene Expression Omnibus (GEO)	GSE94417	GPL13667	mRNA expression; focused panel	120	Trepo Gastroenterology. 2018 Mar154(4):965-975	29158192	Contact corresponding author of original publication for permission
mpic0058	TREPO18_n20_SEVERE_ALCOHOLIC_HEPATITIS_USA_DEATH_LT_COMPOSITE	20	8	0.4	Severe alcoholic hepatitis	Alcohol	0	0	20	0	Caucasian	2	0	16	2	North America	USA	Liver tissue	FFPE	Retrospective cohort	Hospital-based	Composite outcome (death; LT)	time-to-event	Month	1.5	0.5-4.8	0.75	0.212574	0.453218	0.642415	0.770091	NCBI Gene Expression Omnibus (GEO)	GSE94417	GPL13667	mRNA expression; focused panel	120	Trepo Gastroenterology. 2018 Mar154(4):965-975	29158192	Contact corresponding author of original publication for permission
mpic0059	FUJIWARA_n49_NASH_BARIATRIC_SURGERY_SWITZERLAND_DEATH	49	17	0.35	NASH	NASH	0	0	0	49	Caucasian	0	0	49	0	Europe	Switzerland	Liver tissue	FFPE	Retrospective cohort	Hospital-based	Ovreall death	time-to-event	Year	9.8	6.0-12.0	0.16	0.131449	0.265013	0.390057	0.496559	-	-	-	mRNA expression; genome-wide	21293	Private	Private	Contact corresponding author of original publication for permission
mpic0060	FUJIWARA_n42_NASH_HCC_LIVER_SURGERY_JAPAN_DEATH	42	30	0.71	HCC	NASH	0	0	0	42	Asian	42	0	0	0	East Asia	Japan	Liver tissue	FFPE	Retrospective cohort	Hospital-based	Ovreall death	time-to-event	Year	3.5	2.4-5.2	0.14	0.108945	0.21	0.307006	0.393559	-	-	-	mRNA expression; genome-wide	21294	Private	Private	Contact corresponding author of original publication for permission
mpic0061	FUJIWARA_n42_NASH_HCC_LIVER_SURGERY_JAPAN_REC	42	30	0.71	HCC	NASH	0	0	0	42	Asian	42	0	0	0	East Asia	Japan	Liver tissue	FFPE	Retrospective cohort	Hospital-based	Overall tumor recurrence	time-to-event	Year	1.8	0.6-4.1	0.6	0.325179	0.66571	0.853929	0.938035	-	-	-	mRNA expression; genome-wide	21294	Private	Private	Contact corresponding author of original publication for permission
mpic0062	FUJIWARA_n42_NASH_HCC_LIVER_SURGERY_JAPAN_EARLY_REC_2YR	42	30	0.71	HCC	NASH	0	0	0	42	Asian	42	0	0	0	East Asia	Japan	Liver tissue	FFPE	Retrospective cohort	Hospital-based	Early tumor recurrence (within 2 years)	time-to-event	Year	1.8	0.6-4.1	0.48	0.270159	0.569846	0.768922	0.878827	-	-	-	mRNA expression; genome-wide	21294	Private	Private	Contact corresponding author of original publication for permission
mpic0063	FUJIWARA_n42_NASH_HCC_LIVER_SURGERY_JAPAN_LATE_REC_2YR	42	30	0.71	HCC	NASH	0	0	0	42	Asian	42	0	0	0	East Asia	Japan	Liver tissue	FFPE	Retrospective cohort	Hospital-based	Late tumor recurrence (later than 2 years)	time-to-event	Year	1.8	0.6-4.1	0.12	0.0991957	0.186199	0.270159	0.34627	-	-	-	mRNA expression; genome-wide	21294	Private	Private	Contact corresponding author of original publication for permission
mpic0064	FUJIWARA_n51_PRE_SVR_LIVER_HCC	51	38	0.75	Pre SVR	HCV	51	0	0	0	Asian	51	0	0	0	East Asia	Taiwan; Japan	Liver tissue	FFPE	Retrospective cohort	Hospital-based	HCC development	time-to-event	Year	6.8	4.2-8.5	0.47	0.311891	0.643969	0.836203	0.926754	NCBI Gene Expression Omnibus (GEO)	GSE111268	GPL17230	mRNA expression; focused panel	192	Private	Private	Contact corresponding author of original publication for permission
mpic0065	FUJIWARA_n20_POST_SVR_LIVER_HCC	20	18	0.9	Post SVR	Post SVR	0	0	0	0	Asian	20	0	0	0	East Asia	Taiwan; Japan	Liver tissue	FFPE	Retrospective cohort	Hospital-based	HCC development	time-to-event	Year	10.5	5.4-22.4	0.35	0.121835	0.241544	0.355034	0.453778	NCBI Gene Expression Omnibus (GEO)	GSE111268	GPL17230	mRNA expression; focused panel	192	Private	Private	Contact corresponding author of original publication for permission
mpic0066	FUJIWARA_n52_SVR_HCC_LIVER_REC	52	40	0.77	HCC	Post SVR	0	0	0	0	Asian	52	0	0	0	East Asia	Japan	Liver tissue	FFPE	Retrospective cohort	Hospital-based	Overall tumor recurrence	time-to-event	Year	3.5	2.1-6.3	0.42	0.28866	0.603802	0.801044	0.902669	NCBI Gene Expression Omnibus (GEO)	GSE111268	GPL17230	mRNA expression; focused panel	192	Private	Private	Contact corresponding author of original publication for permission
*Dataset with publicly available molecular information but not clinical outcome information is indicated as "Contact corresponding author of original publication for permission" for use of MPIC analysis result utilizing the outcomr information.
